# Supplementary material for: A never-ending story: The COVID-19 pandemic and the increase of hospital admissions for typical and atypical anorexia nervosa in children, adolescents and young adults in the post-pandemic era in Germany
Source: Eur Psychiatry. 2024 Nov 15;67(1):e77. doi: 10.1192/j.eurpsy.2024.1788 (PMC11730056; doi:10.1192/j.eurpsy.2024.1788)
Supplement: Herpertz-Dahlmann et al. supplementary material [file S0924933824017887sup001.xlsx]

## Sheet: by sex
Supplement Table 3 a: Admission rates for children (9 – 14 y.) with AN
	2019	2020	2021	2022	2019 (Jan-June)	2022 (Jan-June)	2023 (Jan-June)	∆ 2020 vs. 2019	∆ 2021 vs. 2019	∆ 2022 vs. 2019	∆ 2021 vs. 2020	∆ 2022 vs. 2020	∆ 2022 vs. 2021	∆ 2023 (Jan-June) vs. 2019	∆ 2023 (Jan-June) vs. 2019 (Jan-June)	∆ 2023 (Jan-June) vs. 2022	∆ 2023 (Jan-June) vs. 2022 (Jan-June)
								Admission rate ratio	Admission rate ratio	Admission rate ratio	Admission rate ratio	Admission rate ratio	Admission rate ratio	Admission rate ratio	Admission rate ratio	Admission rate ratio	Admission rate ratio
Insured persons (m&f)	1331109	1334535	1340987	1365746	1331109	1365746	1365746
females
Cases	887	843	1297	1306	449	628	656
Admission rate	13.72 (12.85, 14.65)	13.01 (12.16, 13.91)	19.91 (18.86, 21.02)	19.68 (18.65, 20.78)	13.89 (12.67, 15.24)	18.93 (17.51, 20.47)	19.77 (18.32, 21.34)	0.95 (0.86, 1.04)	1.45 (1.33, 1.58)	1.43 (1.32, 1.56)	1.53 (1.40, 1.67)	1.51 (1.39, 1.65)	0.99 (0.92, 1.07)	1.44 (1.30, 1.59)	1.42 (1.26, 1.60)	1.00 (0.91, 1.10)	1.04 (0.94, 1.17)
p-value								0.28	< 0.0001	< 0.0001	< 0.0001	< 0.0001	0.78	< 0.0001	< 0.0001	0.44	0.45
males
Cases	47	73	70	79	21	32	26
Admission rate	0.69 (0.52, 0.91)	1.06 (0.85, 1.34)	1.02 (0.80, 1.28)	1.12 (0.90, 1.40)	0.61 (0.40, 0.94)	0.91 (0.65, 1.29)	0.74 (0.51, 1.09)	1.55 (1.07, 2.24)	1.48 (1.02, 2.14)	1.64 (1.14, 2.35)	0.95 (0.69, 1.32)	1.06 (0.77, 1.45)	1.11 (0.80, 1.53)	1.08 (0.67, 1.74)	1.21 (0.68, 2.15)	0.66 (0.42, 1.03)	0.81 (0.48, 1.36)
p-value								0.023	0.046	0.009	0.84	0.79	0.59	0.86	0.62	0.36	0.51
Supplement 3b: Admission rates for adolescents (15 - 19 y.) with AN
	2019	2020	2021	2022	2019 (Jan-June)	2022 (Jan-June)	2023 (Jan-June)	∆ 2020 vs. 2019	∆ 2021 vs. 2019	∆ 2022 vs. 2019	∆ 2021 vs. 2020	∆ 2022 vs. 2020	∆ 2022 vs. 2021	∆ 2023 (Jan-June) vs. 2019	∆ 2023 (Jan-June) vs. 2019 (Jan-June)	∆ 2023 (Jan-June) vs. 2022	∆ 2023 (Jan-June) vs. 2022 (Jan-June)
								Admission rate ratio	Admission rate ratio	Admission rate ratio	Admission rate ratio	Admission rate ratio	Admission rate ratio	Admission rate ratio	Admission rate ratio	Admission rate ratio	Admission rate ratio
Insured persons (m&f)	1250597	1214338	1181924	1173413	1250597	1173413	1173413
females
Cases	2013	1875	2632	2601	1025	1380	1193
Admission rate	33.37 (31.94, 34.85)	31.93 (30.52, 33.40)	46.03 (44.31, 47.81)	45.92 (44.20, 47.72)	33.98 (31.96, 36.12)	48.73 (46.23, 51.36)	41.77 (39.47, 44.20)	0.96 (0.90, 1.02)	1.38 (1.30, 1.46)	1.38 (1.30, 1.46)	1.44 (1.36, 1.53)	1.44 (1.36, 1.53)	1.00 (0.95, 1.05)	1.26 (1.18, 1.36)	1.24 (1.14, 1.35)	0.92 (0.86, 0.98)	0.86 (0.80, 0.93)
p-value								0.17	< 0.0001	< 0.0001	< 0.0001	< 0.0001	0.94	< 0.0001	< 0.0001	0.08	0.0002
males
Cases	90	81	94	98	47	50	39
Admission rate	1.39 (1.13, 1.71)	1.29 (1.04, 1.61)	1.54 (1.26, 1.89)	1.61 (1.32, 1.97)	1.46 (1.10, 1.95)	1.65 (1.25, 2.17)	1.28 (0.94, 1.76)	0.93 (0.69, 1.25)	1.11 (0.83, 1.48)	1.16 (0.87, 1.55)	1.19 (0.89, 1.61)	1.25 (0.93, 1.68)	1.05 (0.79, 1.39)	0.92 (0.63, 1.35)	0.88 (0.58, 1.35)	0.80 (0.55, 1.15)	0.78 (0.51, 1.19)
p-value								0.69	0.53	0.34	0.28	0.16	0.80	0.75	0.65	0.98	0.29
Admission rates (overall and separately for female and male AN) per 10000 person years, together with 95% confidence interval. Admission rate ratios, together with 95% confidence interval and p-value from Chi²-Test. According to recent German census data, 51.32% of the population in the age group 0-19 years are male.

## Sheet: by type
Table 4 a: Admission rates for children (9 – 14 y.) , female, with typical and atypical AN
	2019	2020	2021	2022	2019 (Jan-June)	2022 (Jan-June)	2023 (Jan-June)	∆ 2020 vs. 2019	∆ 2021 vs. 2019	∆ 2022 vs. 2019	∆ 2021 vs. 2020	∆ 2022 vs. 2020	∆ 2022 vs. 2021	∆ 2023 (Jan-June) vs. 2019	∆ 2023 (Jan-June) vs. 2019 (Jan-June)	∆ 2023 (Jan-June) vs. 2022	∆ 2023 (Jan-June) vs. 2022 (Jan-June)
								Admission rate ratio	Admission rate ratio	Admission rate ratio	Admission rate ratio	Admission rate ratio	Admission rate ratio	Admission rate ratio	Admission rate ratio	Admission rate ratio	Admission rate ratio
Insured females	646456	648195	651357	663516	646456	663516	663516
typical AN (F50.0)
Cases	656	686	1051	1037	343	502	529
Admission rate	10.15 (9.40, 10.95)	10.58 (9.82, 11.40)	16.14 (15.19, 17.14)	15.63 (14.71, 16.61)	10.61 (9.55, 11.79)	15.13 (13.87, 16.51)	15.95 (14.64, 17.36)	1.04 (0.94, 1.16)	1.59 (1.44, 1.75)	1.54 (1.40, 1.70)	1.52 (1.38, 1.68)	1.48 (1.34, 1.63)	0.97 (0.89, 1.06)	1.57 (1.40, 1.76)	1.50 (1.31, 1.72)	1.02 (0.92, 1.13)	1.05 (0.93, 1.19)
p-value								0.46	< 0.0001	< 0.0001	< 0.0001	< 0.0001	0.48	< 0.0001	< 0.0001	0.57	0.42
atypical AN (F50.1)
Cases	231	157	246	269	106	126	127
Admission rate	3.57 (3.14, 4.06)	2.42 (2.07, 2.83)	3.78 (3.33, 4.28)	4.05 (3.60, 4.57)	3.28 (2.71, 3.97)	3.80 (3.19, 4.52)	3.83 (3.22, 4.55)	0.68 (0.55, 0.83)	1.06 (0.88, 1.26)	1.13 (0.95, 1.35)	1.56 (1.28, 1.90)	1.67 (1.37, 2.04)	1.07 (0.90, 1.28)	1.07 (0.86, 1.33)	1.17 (0.90, 1.51)	0.94 (0.76, 1.17)	1.01 (0.79, 1.29)
p-value								0.0002	0.58	0.17	< 0.0001	< 0.0001	0.45	0.57	0.27	0.58	1
Table 4 b: Admission rates for adolescents (15 - 19 y.) , female, with typical and atypical AN
	2019	2020	2021	2022	2019 (Jan-June)	2022 (Jan-June)	2023 (Jan-June)	∆ 2020 vs. 2019	∆ 2021 vs. 2019	∆ 2022 vs. 2019	∆ 2021 vs. 2020	∆ 2022 vs. 2020	∆ 2022 vs. 2021	∆ 2023 (Jan-June) vs. 2019	∆ 2023 (Jan-June) vs. 2019 (Jan-June)	∆ 2023 (Jan-June) vs. 2022	∆ 2023 (Jan-June) vs. 2022 (Jan-June)
								Admission rate ratio	Admission rate ratio	Admission rate ratio	Admission rate ratio	Admission rate ratio	Admission rate ratio	Admission rate ratio	Admission rate ratio	Admission rate ratio	Admission rate ratio
Insured females	603322	587302	571843	566365	603322	566365	566365
typical AN (F50.0)
Cases	1560	1452	1988	1927	812	1014	874
Admission rate	25.86 (24.61, 27.17)	24.72 (23.49, 26.03)	34.76 (33.27, 36.32)	34.02 (32.54, 35.57)	26.92 (25.13, 28.83)	35.81 (33.67, 38.08)	30.86 (28.89, 32.98)	0.96 (0.89, 1.03)	1.34 (1.26, 1.44)	1.32 (1.23, 1.41)	1.41 (1.31, 1.50)	1.38 (1.29, 1.47)	0.98 (0.92, 1.04)	1.19 (1.10, 1.30)	1.15 (1.04, 1.26)	0.91 (0.84, 0.98)	0.86 (0.79, 0.94)
p-value								0.23	< 0.0001	< 0.0001	< 0.0001	< 0.0001	0.51	< 0.0001	0.005	0.19	0.001
atypical AN (F50.1)
Cases	453	423	644	674	213	366	319
Admission rate	7.51 (6.85, 8.23)	7.20 (6.55, 7.92)	11.26 (10.43, 12.17)	11.90 (11.04, 12.83)	7.06 (6.17, 8.07)	12.92 (11.67, 14.32)	11.26 (10.10, 12.57)	0.96 (0.84, 1.10)	1.50 (1.33, 1.69)	1.58 (1.41, 1.79)	1.56 (1.38, 1.77)	1.65 (1.46, 1.87)	1.06 (0.95, 1.18)	1.50 (1.30, 1.73)	1.60 (1.34, 1.90)	0.95 (0.83, 1.08)	0.87 (0.75, 1.01)
p-value								0.56	< 0.0001	< 0.0001	< 0.0001	< 0.0001	0.33	< 0.0001	< 0.0001	0.22	0.08
Admission rates (overall and separately for typical and atypical AN) per 10000 person years, together with 95% confidence interval. Admission rate ratios, together with 95% confidence interval and p-value from Chi²-Test. According to recent German census data, 51.32% of the population in the age group 0-19 years are male.
